# Supplementary material for: Genome-wide identification and expression profiling of DREB genes in Saccharum spontaneum
Source: BMC Genomics. 2021 Jun 17;22:456. doi: 10.1186/s12864-021-07799-5 (PMC8212459; doi:10.1186/s12864-021-07799-5)
Supplement: Supplementary file 5 — Additional file 5 Expression pattern of SsDREB genes in tandemly duplicated regions in S. spontaneum. [file 12864_2021_7799_MOESM5_ESM.xlsx]

## Sheet: different tissues and stages
Additional File 5: Expression pattern of SsDREB genes in tandemly duplicated regions in S. spontaneum.
Cluster	gene	Seedling		Pre-mature					Mature
		Leaf	Stem	Leaf-roll	Leaf	Stem-3	Stem-6	Stem-9	Leaf-roll	Leaf	Stem-3	Stem-6	Stem-9
1	SsDREB1C-2	0	0	0	0	0	0	2.3	0	0	0	0	0
	SsDREB1I	0	0	0	0	0	0	0	0	0	0	0	0
2	SsDREB1B-3	0.42	0	1.49	1.55	0	0	0	5.38	5.82	1.21	0.59	0
	SsDREB1G	0.25	0	0	0	0	0	0	1.34	2.67	8.06	3.17	0.88
	SsDREB1F-2	4.73667	2.20667	35.39	157.51	14.58	17.53	17.48	62.25	76.3	22.43	50.13	27.38
	SsDREB1H	3.50667	1.49	10.88	62.34	1.37	5	8.21	28.45	26.13	2.21	15.84	10.11
	SsDREB1A-4	1.44667	1.40667	18.17	12.09	0	1.94	0	2.81	2.35	2.43	5.61	3.31
3	SsDREB1B-2	0.24	0	1.5	0.28	0	0	1.76	4.28	1.75	8.54	4.93	0.7
	SsDREB1C-1	0	0	0	1.52	0	0	1.73	0	0.71	0	0	0
	SsDREB1D	0	0	0	4.08	0	0	0	0	0	0	0	0
4	SsDREB1A-3	0.21	0.463333	27.79	54.75	0	15.88	7.68	2.37	3.76	2.06	19.52	4.21
	SsDREB1E	6.99	1.52	30.28	147.46	2.47	18.1	13.77	37.33	44.35	3.21	30.97	15.05

## Sheet: leaf gradients
Cluster	gene	basal zone			transitional zone			maturing zone				maturezone
		1	2	3	4	5	6	7	8	9	10	11	12	13	14	15
1	SsDREB1C-2	0	0	0	0	0	0	0	0	0.0133333	0	0	0	0	0.0133333	0.06
	SsDREB1I	0.0333333	0	0	0	0.0333333	0	0.0333333	0.0566667	0	0	0	0	0.08	0	0
2	SsDREB1B-3	0.243333	1.04	1.22667	2.39667	2.20333	2.65333	2.28667	4.35	1.18667	3.51667	3.45	4.25333	6.26667	10.4933	12.8567
	SsDREB1G	2.30333	2.94	2.19667	4.63333	4.37333	5.51333	7.42333	9.29667	3.94667	4.8	3.03	4.95	4.98667	7.69667	9.74667
	SsDREB1F-2	16.8333	29.37	42.5767	44.77	52.44	78.8533	104.503	167.743	157.18	208.393	213.917	243.357	249.517	261.487	213.89
	SsDREB1H	2.38667	5.42333	8.37333	9.13667	10.0733	16.7267	24.27	38.45	48.86	69.2967	80.7167	94.26	104.447	114.653	98.0233
	SsDREB1A-4	4.1	12.8333	19.1433	16.8033	13.3567	20.68	25.51	50.96	71.5333	99.0633	123.593	146.47	163.38	173.827	130.76
3	SsDREB1B-2	2.64333	3.76	4.76333	9.36	10.8933	13.2233	15.0533	21.1267	8.50333	9.17	6.38667	6.76333	9.31333	13.0233	13.9633
	SsDREB1C-1	0	0	0	0	0	0	0	0	0	0	0	0.00333333	0	0	0
	SsDREB1D	0	0	0	0	0	0	0	0	0.0133333	0	0	0.0433333	0	0.163333	0.196667
4	SsDREB1A-3	2.71333	4.78333	7.40333	6.28	6.50333	9.69	15.1533	33.21	63.82	82.4333	103.95	108.67	112.517	103.26	79.8733
	SsDREB1E	7.19667	18.66	30.8967	35.17	37.27	56.8167	85.6	153.053	196.65	278.227	320.72	372.687	424.73	472.57	394.523

## Sheet: drought stress treatment
Cluster	gene	GT31									F172									GZ18
		A	BCK	B	CCK	C	RC	DCK	D	RD	A	BCK	B	CCK	C	RC	DCK	D	RD	A	BCK	B	CCK	C	RC	DCK	D	RD
1	SsDREB1C-2	0	0	0	0	0	0	0	0	0	0	0	0	0	0	0	0	0	0	0	0	0	0	0	0	0	0	0
	SsDREB1I	0	0	0	0	0	0	0	0	0	0	0	0	0	0	0	0	0	0	0.36	0	0	0	0	0	0	0.0933333	0
2	SsDREB1B-3	0	0	0	0	0.136667	0	0.0633333	0	0	0	0	0.196667	0	0.28	0.07	0	0	0	0	0	0	0.0766667	0	0	0	0.823333	0
	SsDREB1G	0	0	0	0	0	0	0	0	0	0	0.0533333	0.08	0	0.796667	0	0	0	0	0	0	0	0	0	0	0	0.313333	0.0833333
	SsDREB1F-2	6.44	5.18667	72.4067	4.11333	54.19	4.11	0.316667	10.0733	2.44667	2.23333	3.69667	41.9233	0.91	51.9133	0.443333	0.643333	3.84667	0.586667	1.33	2.31	23.1367	1.47667	13.0833	0.3	0.226667	22.3067	0.84
	SsDREB1H	0.22	0.0266667	0.05	0.0333333	0.0933333	0.0333333	0.113333	0.06	0.103333	0.0266667	0	0	0	0	0	0	0	0	0.12	0	0	0.106667	0.04	0.0333333	0	0.176667	0.523333
	SsDREB1A-4	0	0	0	0	0	0	0	0	0	0	0	0	0	0.373333	0	0	0	0	0.08	0	0	0	0	0	0	0	0.143333
3	SsDREB1B-2	0	0	0	0.0566667	0.133333	0	0	0	0	0	0	0.203333	0	0.316667	0	0	0	0	0	0.0733333	0	0	0.213333	0.07	0	0.183333	0
	SsDREB1C-1	0	0	0	0	0	0	0	0	0	0	0.0533333	0	0	0	0	0	0	0	0	0	0	0	0	0	0	0	0
	SsDREB1D	0	0	0	0	0	0	0	0	0	0	0	0	0	0	0	0	0	0	0	0	0	0	0	0	0	0	0
4	SsDREB1A-3	1.72	0.406667	0.0666667	0.04	0.523333	1.36667	0.47	0.18	5.51	0.26	0.636667	0.373333	0.103333	0.646667	0.126667	0	0.216667	1.36667	0.41	0.9	0.183333	0.403333	0.416667	0.456667	0.176667	1.03333	4.54333
	SsDREB1E	0.5	0	0	0.106667	0.876667	0.716667	0.07	0	1.33667	0.453333	0.89	0	0.09	2.18667	0.43	0.1	0.343333	0.48	0.136667	0	0	0.55	0	0.156667	0.03	5.23	1.22667
